# Supplementary material for: DhDIT2 Encodes a Debaryomyces hansenii Cytochrome P450 Involved in Benzo(a)pyrene Degradation—A Proposal for Mycoremediation
Source: J Fungi (Basel). 2022 Oct 30;8(11):1150. doi: 10.3390/jof8111150 (PMC9698926; doi:10.3390/jof8111150)
Supplement: Supplementary file 1 [file jof-08-01150-s001.zip]

Archive with 1 entries (1 files):
- jof-1806656-supplementary.pdf
